# Supplementary material for: Physicochemical Attributes of Tomatoes after Different Forms of Harvesting and Transportation for Industrial Processing
Source: PLoS One. 2025 Apr 2;20(4):e0319668. doi: 10.1371/journal.pone.0319668 (PMC11964236; doi:10.1371/journal.pone.0319668)
Supplement: S1 Data — (CSV) [file pone.0319668.s001.csv]

Bulk	Withdrawal	Position	Depth	Repetition	Firmness	Titratable acidity	Brix	pH	Mass loss percentage
1	1	1	1	1	1.65	0.34	4.7	4.60	10.15
1	1	1	1	2	1.17	0.35	3.9	4.50	14.78
1	1	1	1	3	1.39	0.32	3.3	4.57	5.05
1	1	1	1	4	1.30	0.34	3.1	4.54	8.37
1	1	1	2	1	2.23	0.42	3.9	4.77	10.94
1	1	1	2	2	1.81	0.37	4.0	4.56	10.86
1	1	1	2	3	1.52	0.37	3.9	4.67	9.40
1	1	1	2	4	1.93	0.34	3.2	4.80	8.98
1	1	1	3	1	1.59	0.45	3.9	4.56	14.66
1	1	1	3	2	1.28	0.36	4.8	4.54	12.01
1	1	1	3	3	1.39	0.43	3.9	4.65	10.41
1	1	1	3	4	1.65	0.47	3.2	4.54	8.62
1	1	1	4	1	1.52	0.35	3.9	4.59	12.17
1	1	1	4	2	1.18	0.42	3.4	4.54	15.14
1	1	1	4	3	1.20	0.45	5.1	4.60	7.87
1	1	1	4	4	1.35	0.46	4.2	4.56	11.21
1	1	2	1	1	1.75	0.37	4.7	4.63	9.38
1	1	2	1	2	1.33	0.35	4.1	4.57	18.58
1	1	2	1	3	1.51	0.35	3.2	4.55	13.24
1	1	2	1	4	1.57	0.34	3.5	4.66	8.40
1	1	2	2	1	1.63	0.37	4.1	4.61	12.02
1	1	2	2	2	0.95	0.38	3.9	4.67	14.12
1	1	2	2	3	1.57	0.38	4.0	4.72	10.97
1	1	2	2	4	2.00	0.44	3.0	4.56	6.75
1	1	2	3	1	1.57	0.32	4.3	4.67	9.67
1	1	2	3	2	1.08	0.38	4.0	4.50	13.74
1	1	2	3	3	1.26	0.48	3.9	4.67	9.28
1	1	2	3	4	2.03	0.44	3.1	4.54	7.91
1	1	2	4	1	2.20	0.38	4.3	4.68	11.34
1	1	2	4	2	1.69	0.39	4.3	4.56	13.70
1	1	2	4	3	1.12	0.50	4.0	4.70	12.20
1	1	2	4	4	1.62	0.48	3.2	4.52	8.05
1	1	3	1	1	2.10	0.33	4.0	4.72	9.70
1	1	3	1	2	2.09	0.37	3.5	4.55	16.84
1	1	3	1	3	1.04	0.35	3.9	4.66	10.95
1	1	3	1	4	1.81	0.36	3.3	4.56	8.68
1	1	3	2	1	1.50	0.41	4.0	4.58	11.28
1	1	3	2	2	1.51	0.37	4.1	4.69	13.09
1	1	3	2	3	1.12	0.38	3.2	4.67	9.77
1	1	3	2	4	1.51	0.37	3.0	4.70	8.97
1	1	3	3	1	1.68	0.42	4.1	4.60	10.51
1	1	3	3	2	1.37	0.39	4.2	4.64	15.46
1	1	3	3	3	1.29	0.39	3.7	4.67	9.45
1	1	3	3	4	1.87	0.45	3.0	4.41	7.89
1	1	3	4	1	1.89	0.46	5.0	4.56	11.08
1	1	3	4	2	1.11	0.38	3.9	4.54	12.50
1	1	3	4	3	1.28	0.42	3.9	4.73	8.13
1	1	3	4	4	1.55	0.41	3.0	4.51	10.76
1	2	1	1	1	1.58	0.39	4.0	4.56	11.99
1	2	1	1	2	1.33	0.34	3.9	4.53	13.04
1	2	1	1	3	1.77	0.37	3.1	4.83	13.22
1	2	1	1	4	1.95	0.42	3.0	4.61	8.03
1	2	1	2	1	1.19	0.36	3.8	4.62	12.12
1	2	1	2	2	1.39	0.36	3.7	4.50	13.58
1	2	1	2	3	1.34	0.44	3.3	4.72	10.04
1	2	1	2	4	1.54	0.43	3.0	4.48	7.73
1	2	1	3	1	1.53	0.38	4.0	4.53	9.70
1	2	1	3	2	1.25	0.39	4.0	4.56	13.07
1	2	1	3	3	1.14	0.44	3.1	4.69	8.96
1	2	1	3	4	1.75	0.44	2.9	4.41	8.75
1	2	1	4	1	1.68	0.34	3.9	4.65	17.69
1	2	1	4	2	1.41	0.45	4.1	4.48	16.03
1	2	1	4	3	1.13	0.46	4.1	4.59	7.71
1	2	1	4	4	1.97	0.47	3.4	4.48	9.73
1	2	2	1	1	1.63	0.32	4.1	4.63	10.78
1	2	2	1	2	1.18	0.32	4.0	4.56	16.46
1	2	2	1	3	1.26	0.33	3.9	4.63	10.21
1	2	2	1	4	2.21	0.42	3.2	4.49	9.07
1	2	2	2	1	1.93	0.34	4.0	4.67	9.94
1	2	2	2	2	1.02	0.36	4.0	4.56	14.69
1	2	2	2	3	1.46	0.37	3.3	4.76	11.07
1	2	2	2	4	1.09	0.42	3.9	4.63	8.96
1	2	2	3	1	1.38	0.41	3.8	4.70	8.77
1	2	2	3	2	1.32	0.38	3.5	4.53	14.24
1	2	2	3	3	1.72	0.39	4.1	4.54	7.96
1	2	2	3	4	1.40	0.39	3.1	4.61	8.79
1	2	2	4	1	1.25	0.37	4.7	4.63	9.06
1	2	2	4	2	1.19	0.42	4.1	4.58	15.91
1	2	2	4	3	1.18	0.49	4.1	4.72	10.80
1	2	2	4	4	1.79	0.46	3.3	4.55	9.63
1	2	3	1	1	1.47	0.37	4.1	4.63	13.08
1	2	3	1	2	1.58	0.31	4.0	4.51	10.11
1	2	3	1	3	1.29	0.34	3.8	4.68	10.76
1	2	3	1	4	2.13	0.39	3.1	4.79	11.85
1	2	3	2	1	1.92	0.36	4.0	4.47	14.39
1	2	3	2	2	1.51	0.37	4.1	4.69	13.09
1	2	3	2	3	1.42	0.37	3.3	4.66	8.52
1	2	3	2	4	1.54	0.38	3.4	4.65	9.00
1	2	3	3	1	1.58	0.37	4.2	4.56	13.26
1	2	3	3	2	1.37	0.39	4.2	4.64	15.46
1	2	3	3	3	1.21	0.42	4.0	4.69	9.58
1	2	3	3	4	2.25	0.39	3.6	4.82	8.02
1	2	3	4	1	1.74	0.38	4.9	4.53	14.75
1	2	3	4	2	1.14	0.43	4.1	4.42	15.92
1	2	3	4	3	1.17	0.44	4.0	4.67	8.47
1	2	3	4	4	1.26	0.46	3.2	4.58	9.37
1	3	1	1	1	2.16	0.38	4.2	4.50	11.79
1	3	1	1	2	1.38	0.35	3.7	4.49	12.74
1	3	1	1	3	1.16	0.44	4.0	4.72	9.80
1	3	1	1	4	2.02	0.39	3.8	4.59	7.44
1	3	1	2	1	1.59	0.37	3.9	4.75	10.24
1	3	1	2	2	1.62	0.33	3.9	4.56	13.58
1	3	1	2	3	1.33	0.38	3.3	4.68	9.16
1	3	1	2	4	1.90	0.42	3.4	4.59	7.09
1	3	1	3	1	1.79	0.33	3.4	4.55	11.58
1	3	1	3	2	1.07	0.43	3.5	4.54	13.94
1	3	1	3	3	1.31	0.46	3.9	4.70	8.97
1	3	1	3	4	1.48	0.47	3.3	4.43	8.72
1	3	1	4	1	1.47	0.37	4.0	4.54	9.44
1	3	1	4	2	1.44	0.45	3.9	4.59	15.46
1	3	1	4	3	1.41	0.44	4.1	4.51	7.39
1	3	1	4	4	1.89	0.51	3.8	4.58	8.17
1	3	2	1	1	1.67	0.35	4.1	4.71	14.68
1	3	2	1	2	1.52	0.34	3.9	4.42	16.22
1	3	2	1	3	1.25	0.35	4.0	4.72	9.65
1	3	2	1	4	1.64	0.35	3.3	4.59	9.20
1	3	2	2	1	1.43	0.36	4.1	4.77	10.78
1	3	2	2	2	1.30	0.36	4.0	4.61	14.54
1	3	2	2	3	1.24	0.36	4.0	4.82	8.71
1	3	2	2	4	1.60	0.43	3.7	4.56	9.01
1	3	2	3	1	1.49	0.37	4.0	4.71	15.40
1	3	2	3	2	0.97	0.39	3.6	4.60	14.19
1	3	2	3	3	1.67	0.39	3.3	4.50	9.30
1	3	2	3	4	1.88	0.38	3.4	4.50	10.50
1	3	2	4	1	1.41	0.42	4.0	4.60	13.41
1	3	2	4	2	1.39	0.41	4.3	4.50	14.84
1	3	2	4	3	1.24	0.43	3.3	4.57	7.47
1	3	2	4	4	1.89	0.51	3.8	4.58	8.17
1	3	3	1	1	1.48	0.36	3.9	4.70	14.40
1	3	3	1	2	2.04	0.37	4.0	4.48	11.08
1	3	3	1	3	1.53	0.35	4.0	4.71	10.26
1	3	3	1	4	1.53	0.32	2.9	4.81	7.30
1	3	3	2	1	1.87	0.42	4.0	4.70	9.29
1	3	3	2	2	1.58	0.33	4.1	4.56	11.11
1	3	3	2	3	1.25	0.37	4.1	4.61	8.61
1	3	3	2	4	1.22	0.39	3.3	4.62	7.36
1	3	3	3	1	1.75	0.43	4.6	4.62	11.32
1	3	3	3	2	1.98	0.36	4.2	4.48	14.52
1	3	3	3	3	1.42	0.41	3.7	4.74	10.19
1	3	3	3	4	1.84	0.39	2.8	4.77	8.96
1	3	3	4	1	1.42	0.41	3.9	4.52	12.88
1	3	3	4	2	2.27	0.38	4.1	4.61	12.46
1	3	3	4	3	1.68	0.43	4.0	4.66	7.23
1	3	3	4	4	1.24	0.50	3.6	4.48	10.11
1	4	1	1	1	1.59	0.36	4.1	4.60	10.78
1	4	1	1	2	1.35	0.36	3.9	4.48	14.68
1	4	1	1	3	1.01	0.38	3.2	4.52	10.84
1	4	1	1	4	1.78	0.42	3.1	4.59	7.52
1	4	1	2	1	1.10	0.37	4.0	4.55	10.56
1	4	1	2	2	1.16	0.36	4.0	4.51	13.58
1	4	1	2	3	1.23	0.42	3.8	4.61	10.86
1	4	1	2	4	1.80	0.39	3.2	4.61	7.88
1	4	1	3	1	1.17	0.35	4.2	4.57	14.42
1	4	1	3	2	1.50	0.37	4.0	4.46	10.04
1	4	1	3	3	1.31	0.42	3.9	4.64	11.31
1	4	1	3	4	1.76	0.41	3.1	4.69	9.35
1	4	1	4	1	1.71	0.34	3.9	4.63	10.55
1	4	1	4	2	1.20	0.38	3.5	4.46	16.59
1	4	1	4	3	1.02	0.45	4.0	4.62	9.71
1	4	1	4	4	1.93	0.45	3.5	4.65	7.77
1	4	2	1	1	1.21	0.36	4.0	4.62	11.73
1	4	2	1	2	1.47	0.35	4.0	4.55	13.57
1	4	2	1	3	1.08	0.37	3.2	4.60	11.50
1	4	2	1	4	4.19	0.43	3.0	4.57	6.41
1	4	2	2	1	1.87	0.33	4.9	4.75	7.13
1	4	2	2	2	1.61	0.36	3.9	4.59	13.28
1	4	2	2	3	1.02	0.39	3.1	4.69	9.84
1	4	2	2	4	1.65	0.44	2.8	4.66	6.83
1	4	2	3	1	1.36	0.34	4.4	4.71	9.66
1	4	2	3	2	1.05	0.41	3.9	4.49	15.32
1	4	2	3	3	1.29	0.39	4.0	4.67	10.12
1	4	2	3	4	1.88	0.38	3.4	4.50	10.50
1	4	2	4	1	1.27	0.37	4.2	4.57	12.76
1	4	2	4	2	1.27	0.39	3.8	4.39	22.19
1	4	2	4	3	1.26	0.42	4.0	4.59	11.76
1	4	2	4	4	1.89	0.51	3.8	4.58	8.17
1	4	3	1	1	1.48	0.37	4.2	4.67	11.24
1	4	3	1	2	1.41	0.37	3.6	4.59	16.36
1	4	3	1	3	1.09	0.36	3.3	4.58	10.83
1	4	3	1	4	2.31	0.42	2.9	4.54	8.73
1	4	3	2	1	2.81	0.37	4.5	4.55	10.73
1	4	3	2	2	1.47	0.37	3.9	4.55	10.40
1	4	3	2	3	1.28	0.38	3.4	4.70	8.55
1	4	3	2	4	1.74	0.44	3.6	4.52	12.11
1	4	3	3	1	1.74	0.38	4.6	4.58	9.26
1	4	3	3	2	1.39	0.38	3.9	4.48	12.77
1	4	3	3	3	1.22	0.45	4.0	4.50	19.79
1	4	3	3	4	2.51	0.44	3.0	4.51	8.40
1	4	3	4	1	1.15	0.44	5.0	4.56	10.90
1	4	3	4	2	1.51	0.41	3.3	4.43	19.12
1	4	3	4	3	1.19	0.42	3.3	4.54	12.59
1	4	3	4	4	1.71	0.47	3.0	4.50	8.60
1	5	1	1	1	1.32	0.42	4.2	4.55	10.53
1	5	1	1	2	1.09	0.38	3.6	4.55	14.41
1	5	1	1	3	1.45	0.38	3.2	4.68	11.15
1	5	1	1	4	1.37	0.44	3.0	4.52	9.01
1	5	1	2	1	1.53	0.39	4.0	4.50	9.01
1	5	1	2	2	1.75	0.37	3.7	4.56	14.77
1	5	1	2	3	0.83	0.41	3.2	4.55	11.88
1	5	1	2	4	1.52	0.42	3.0	4.62	7.57
1	5	1	3	1	1.80	0.43	4.2	4.55	11.59
1	5	1	3	2	1.34	0.43	3.9	4.52	9.68
1	5	1	3	3	1.37	0.45	3.3	4.59	12.76
1	5	1	3	4	1.34	0.50	3.1	4.55	5.59
1	5	1	4	1	1.75	0.44	4.8	4.56	16.33
1	5	1	4	2	1.50	0.43	3.9	4.50	12.11
1	5	1	4	3	1.53	0.47	3.4	4.60	9.58
1	5	1	4	4	2.21	0.51	4.2	4.53	7.73
1	5	2	1	1	2.24	0.38	4.6	4.63	14.11
1	5	2	1	2	1.63	0.36	4.1	4.49	14.79
1	5	2	1	3	1.32	0.36	3.4	4.64	11.93
1	5	2	1	4	2.01	0.39	3.3	4.61	10.52
1	5	2	2	1	2.34	0.37	4.7	4.63	8.80
1	5	2	2	2	1.91	0.34	4.0	4.60	10.39
1	5	2	2	3	1.14	0.43	3.8	4.63	12.62
1	5	2	2	4	1.49	0.44	3.0	4.64	10.08
1	5	2	3	1	1.93	0.38	4.5	4.65	8.80
1	5	2	3	2	1.37	0.42	4.0	4.54	13.36
1	5	2	3	3	1.45	0.42	3.2	4.55	8.43
1	5	2	3	4	1.75	0.44	3.2	4.48	7.86
1	5	2	4	1	1.60	0.42	4.2	4.60	12.15
1	5	2	4	2	1.75	0.39	3.8	4.51	12.26
1	5	2	4	3	0.95	0.44	4.0	4.56	10.23
1	5	2	4	4	1.88	0.45	3.7	4.59	11.49
1	5	3	1	1	1.26	0.43	4.6	4.54	9.40
1	5	3	1	2	1.26	0.37	3.8	4.56	13.55
1	5	3	1	3	1.06	0.36	3.2	4.75	12.68
1	5	3	1	4	1.73	0.41	3.2	4.63	9.36
1	5	3	2	1	1.80	0.38	4.1	4.59	14.79
1	5	3	2	2	1.20	0.41	3.7	4.45	12.28
1	5	3	2	3	1.15	0.41	3.5	4.57	10.83
1	5	3	2	4	2.12	0.41	3.5	4.61	8.72
1	5	3	3	1	1.44	0.37	4.9	4.70	12.24
1	5	3	3	2	1.50	0.43	4.1	4.48	10.14
1	5	3	3	3	1.07	0.42	4.0	4.75	13.74
1	5	3	3	4	1.75	0.39	3.1	4.64	7.80
1	5	3	4	1	1.37	0.43	4.9	4.51	12.13
1	5	3	4	2	1.20	0.30	3.8	4.54	11.99
1	5	3	4	3	1.17	0.45	3.2	4.66	11.38
1	5	3	4	4	1.44	0.45	3.1	4.37	10.91
1	6	1	1	1	1.31	0.38	4.8	4.62	15.22
1	6	1	1	2	1.28	0.38	3.3	4.58	11.99
1	6	1	1	3	0.98	0.37	4.0	4.81	12.95
1	6	1	1	4	1.42	0.42	3.2	4.68	9.54
1	6	1	2	1	1.48	0.41	4.4	4.67	15.86
1	6	1	2	2	1.35	0.38	3.9	4.39	11.86
1	6	1	2	3	1.26	0.52	3.9	4.61	10.57
1	6	1	2	4	1.58	0.38	3.1	4.84	8.00
1	6	1	3	1	1.76	0.48	4.1	4.51	14.59
1	6	1	3	2	1.06	0.38	3.2	4.50	13.68
1	6	1	3	3	1.22	0.42	4.1	4.59	11.55
1	6	1	3	4	2.25	0.48	3.1	4.60	7.90
1	6	1	4	1	1.60	0.33	4.1	4.60	14.63
1	6	1	4	2	1.30	0.45	3.7	4.54	18.92
1	6	1	4	3	0.92	0.45	4.1	4.65	10.18
1	6	1	4	4	2.20	0.50	4.6	4.64	8.09
1	6	2	1	1	1.44	0.41	4.3	4.52	11.38
1	6	2	1	2	1.42	0.33	4.0	4.48	14.65
1	6	2	1	3	1.34	0.35	3.6	4.61	10.52
1	6	2	1	4	2.14	0.44	3.0	4.55	7.89
1	6	2	2	1	1.54	0.37	4.4	4.63	11.76
1	6	2	2	2	1.18	0.39	4.1	4.66	14.75
1	6	2	2	3	0.97	0.35	3.2	4.60	8.38
1	6	2	2	4	2.13	0.46	3.2	4.54	7.03
1	6	2	3	1	1.78	0.43	4.1	4.62	13.89
1	6	2	3	2	1.88	0.37	4.0	4.48	15.25
1	6	2	3	3	1.35	0.39	3.9	4.60	9.56
1	6	2	3	4	1.86	0.46	3.2	4.70	8.15
1	6	2	4	1	1.44	0.33	4.9	4.52	14.43
1	6	2	4	2	1.15	0.42	3.3	4.42	14.72
1	6	2	4	3	1.40	0.39	3.9	4.55	8.64
1	6	2	4	4	1.84	0.51	3.5	4.41	10.28
1	6	3	1	1	1.74	0.32	4.1	4.70	9.86
1	6	3	1	2	1.78	0.34	4.3	4.67	11.63
1	6	3	1	3	1.45	0.44	3.9	4.48	11.17
1	6	3	1	4	2.07	0.42	3.3	4.61	10.04
1	6	3	2	1	2.11	0.37	4.6	4.62	10.90
1	6	3	2	2	1.85	0.37	3.9	4.47	11.66
1	6	3	2	3	1.43	0.37	3.7	4.57	9.78
1	6	3	2	4	2.15	0.50	3.4	4.40	7.94
1	6	3	3	1	1.30	0.41	4.9	4.55	10.13
1	6	3	3	2	1.64	0.39	3.9	4.50	13.49
1	6	3	3	3	1.38	0.44	3.7	4.53	11.92
1	6	3	3	4	2.07	0.45	3.0	4.53	10.34
1	6	3	4	1	1.31	0.43	4.9	4.55	11.75
1	6	3	4	2	1.34	0.34	3.9	4.52	13.77
1	6	3	4	3	0.98	0.47	3.2	4.62	11.98
1	6	3	4	4	1.59	0.46	3.2	4.40	11.73
2	1	1	1	1	2.28	0.38	4.0	4.60	5.60
2	1	1	1	2	1.31	0.37	3.9	4.58	8.43
2	1	1	1	3	2.17	0.35	3.7	4.87	7.32
2	1	1	1	4	1.46	0.46	3.1	4.65	8.29
2	1	1	2	1	1.62	0.39	4.2	4.54	6.85
2	1	1	2	2	1.36	0.37	4.0	4.53	9.38
2	1	1	2	3	0.90	0.35	3.4	4.77	8.53
2	1	1	2	4	1.21	0.48	3.8	4.71	7.77
2	1	1	3	1	2.08	0.47	4.1	4.49	8.61
2	1	1	3	2	1.55	0.37	4.0	4.64	8.32
2	1	1	3	3	1.31	0.38	3.8	4.79	9.74
2	1	1	3	4	1.35	0.50	4.0	4.73	7.09
2	1	1	4	1	1.97	0.42	4.3	4.60	8.99
2	1	1	4	2	1.84	0.34	4.0	4.78	11.31
2	1	1	4	3	1.48	0.42	4.0	4.48	8.28
2	1	1	4	4	1.38	0.57	4.2	4.55	9.45
2	1	2	1	1	1.49	0.43	4.5	4.49	8.21
2	1	2	1	2	1.64	0.34	4.0	4.61	7.55
2	1	2	1	3	2.93	0.43	4.0	4.52	6.01
2	1	2	1	4	1.44	0.35	4.1	4.64	8.38
2	1	2	2	1	2.22	0.43	4.9	4.44	7.19
2	1	2	2	2	2.41	0.39	3.9	4.68	10.12
2	1	2	2	3	1.94	0.38	3.9	4.58	7.96
2	1	2	2	4	1.03	0.41	4.0	4.61	9.58
2	1	2	3	1	2.69	0.43	3.9	4.58	6.92
2	1	2	3	2	0.95	0.38	4.0	4.54	11.11
2	1	2	3	3	1.99	0.38	4.0	4.64	9.39
2	1	2	3	4	1.12	0.41	4.1	4.64	9.60
2	1	2	4	1	1.85	0.38	4.6	4.65	8.35
2	1	2	4	2	1.64	0.39	4.0	4.59	10.53
2	1	2	4	3	1.20	0.36	3.9	4.90	8.32
2	1	2	4	4	1.04	0.43	4.9	4.77	9.36
2	1	3	1	1	1.59	0.37	4.8	4.52	10.74
2	1	3	1	2	1.87	0.35	4.0	4.56	10.95
2	1	3	1	3	1.21	0.35	3.8	4.64	8.65
2	1	3	1	4	1.41	0.37	4.6	4.67	9.12
2	1	3	2	1	2.18	0.38	4.1	4.64	9.67
2	1	3	2	2	2.29	0.36	4.1	4.55	7.12
2	1	3	2	3	1.28	0.38	4.0	4.63	6.43
2	1	3	2	4	1.30	0.39	4.0	4.76	8.66
2	1	3	3	1	2.09	0.35	4.9	4.61	7.41
2	1	3	3	2	1.26	0.38	4.1	4.76	16.84
2	1	3	3	3	1.96	0.41	4.0	4.55	8.41
2	1	3	3	4	1.50	0.46	3.5	4.51	9.01
2	1	3	4	1	1.75	0.43	4.3	4.41	10.93
2	1	3	4	2	1.04	0.41	4.0	4.55	11.17
2	1	3	4	3	1.48	0.42	4.0	4.48	8.28
2	1	3	4	4	1.28	0.54	4.1	4.63	9.76
2	2	1	1	1	2.02	0.43	4.1	4.48	6.72
2	2	1	1	2	1.98	0.37	4.9	4.77	7.51
2	2	1	1	3	1.10	0.34	4.0	4.56	9.18
2	2	1	1	4	1.24	0.43	3.3	4.77	9.31
2	2	1	2	1	2.14	0.32	5.1	4.70	7.38
2	2	1	2	2	1.11	0.36	3.9	4.65	6.75
2	2	1	2	3	1.37	0.37	3.1	4.60	7.44
2	2	1	2	4	0.98	0.47	4.1	4.69	11.26
2	2	1	3	1	2.16	0.37	4.3	4.40	6.82
2	2	1	3	2	1.61	0.37	4.1	4.68	9.79
2	2	1	3	3	0.93	0.41	4.2	4.49	9.62
2	2	1	3	4	1.53	0.43	3.7	4.56	10.23
2	2	1	4	1	1.30	0.38	4.2	4.42	10.07
2	2	1	4	2	1.65	0.38	4.0	4.67	13.94
2	2	1	4	3	1.14	0.43	3.4	4.92	10.44
2	2	1	4	4	1.76	0.42	3.9	4.92	8.79
2	2	2	1	1	1.98	0.38	4.8	4.54	9.00
2	2	2	1	2	1.46	0.39	3.9	4.60	9.36
2	2	2	1	3	1.24	0.34	4.2	4.62	9.22
2	2	2	1	4	1.37	0.42	3.9	4.68	10.15
2	2	2	2	1	2.09	0.34	4.1	4.59	8.49
2	2	2	2	2	1.91	0.35	4.8	4.55	10.00
2	2	2	2	3	1.24	0.37	4.2	4.81	7.55
2	2	2	2	4	0.84	0.43	3.4	4.78	11.52
2	2	2	3	1	2.60	0.33	4.2	4.59	8.32
2	2	2	3	2	1.08	0.36	4.0	4.69	10.97
2	2	2	3	3	1.36	0.37	4.0	4.82	8.39
2	2	2	3	4	1.19	0.44	3.9	4.67	8.30
2	2	2	4	1	2.00	0.47	4.6	4.47	16.98
2	2	2	4	2	1.61	0.39	4.1	4.60	12.79
2	2	2	4	3	1.27	0.41	4.2	4.61	8.04
2	2	2	4	4	1.55	0.48	4.0	4.64	10.94
2	2	3	1	1	2.56	0.36	4.4	4.55	9.77
2	2	3	1	2	2.25	0.33	4.9	4.74	10.69
2	2	3	1	3	2.59	0.35	3.9	4.58	9.13
2	2	3	1	4	1.25	0.33	4.2	4.77	8.21
2	2	3	2	1	2.79	0.36	4.1	4.65	8.04
2	2	3	2	2	2.29	0.36	4.1	4.55	7.12
2	2	3	2	3	1.44	0.36	3.9	4.60	9.41
2	2	3	2	4	1.44	0.35	3.9	4.84	7.79
2	2	3	3	1	2.56	0.34	4.2	4.69	11.43
2	2	3	3	2	1.26	0.38	4.1	4.76	16.84
2	2	3	3	3	1.48	0.42	3.2	4.60	7.80
2	2	3	3	4	1.93	0.44	3.8	4.72	9.93
2	2	3	4	1	2.08	0.41	4.1	4.53	11.00
2	2	3	4	2	1.37	0.37	3.4	4.64	14.88
2	2	3	4	3	2.30	0.54	4.7	4.46	9.61
2	2	3	4	4	1.35	0.53	4.1	4.53	8.71
2	3	1	1	1	2.39	0.41	4.0	4.55	10.34
2	3	1	1	2	1.22	0.39	4.0	4.50	10.52
2	3	1	1	3	1.31	0.38	3.9	4.50	16.09
2	3	1	1	4	1.07	0.37	3.7	4.68	9.59
2	3	1	2	1	1.96	0.35	4.0	4.70	6.91
2	3	1	2	2	1.33	0.38	4.0	4.51	8.26
2	3	1	2	3	1.35	0.39	4.7	4.70	6.88
2	3	1	2	4	1.36	0.41	3.8	4.61	8.78
2	3	1	3	1	1.87	0.39	4.2	4.51	8.64
2	3	1	3	2	1.48	0.36	4.0	4.70	9.64
2	3	1	3	3	1.30	0.39	4.1	4.42	7.88
2	3	1	3	4	1.58	0.43	3.5	4.59	11.98
2	3	1	4	1	2.16	0.38	4.7	4.47	9.70
2	3	1	4	2	0.90	0.37	4.0	4.61	11.22
2	3	1	4	3	1.10	0.46	4.1	4.61	9.90
2	3	1	4	4	1.29	0.45	4.1	4.70	10.95
2	3	2	1	1	1.34	0.36	4.3	4.57	10.51
2	3	2	1	2	2.24	0.34	4.1	4.56	10.44
2	3	2	1	3	1.50	0.34	4.0	4.57	9.54
2	3	2	1	4	1.17	0.48	3.9	4.62	7.94
2	3	2	2	1	2.54	0.37	4.2	4.55	10.56
2	3	2	2	2	1.80	0.36	3.9	4.81	9.42
2	3	2	2	3	1.35	0.34	4.0	4.70	8.88
2	3	2	2	4	1.48	0.47	4.0	4.68	9.74
2	3	2	3	1	1.54	0.34	4.2	4.64	9.45
2	3	2	3	2	1.15	0.35	4.0	4.74	11.29
2	3	2	3	3	1.72	0.42	4.0	4.55	9.87
2	3	2	3	4	0.99	0.49	3.9	4.66	7.73
2	3	2	4	1	2.74	0.32	4.1	4.81	10.82
2	3	2	4	2	1.22	0.38	4.0	4.58	10.34
2	3	2	4	3	1.12	0.44	4.0	4.69	9.55
2	3	2	4	4	1.29	0.45	4.1	4.70	10.95
2	3	3	1	1	1.84	0.33	4.2	4.65	7.35
2	3	3	1	2	1.00	0.35	3.9	4.65	10.62
2	3	3	1	3	2.41	0.35	4.2	4.70	6.06
2	3	3	1	4	1.53	0.42	4.1	4.60	8.79
2	3	3	2	1	2.32	0.39	4.2	4.57	10.26
2	3	3	2	2	1.91	0.32	3.9	4.63	9.71
2	3	3	2	3	1.14	0.35	3.9	4.74	7.22
2	3	3	2	4	1.99	0.41	4.0	4.71	7.79
2	3	3	3	1	1.31	0.42	4.0	4.47	7.43
2	3	3	3	2	1.24	0.36	4.8	4.54	11.40
2	3	3	3	3	1.41	0.44	3.5	4.63	8.02
2	3	3	3	4	1.85	0.41	3.8	4.78	8.39
2	3	3	4	1	1.49	0.36	4.1	4.53	10.20
2	3	3	4	2	1.16	0.37	4.0	4.56	12.46
2	3	3	4	3	1.37	0.46	5.0	4.55	7.71
2	3	3	4	4	1.43	0.48	3.7	4.66	8.26
2	4	1	1	1	1.73	0.31	4.0	4.59	8.82
2	4	1	1	2	1.84	0.39	4.0	4.49	8.77
2	4	1	1	3	1.75	0.35	4.1	4.56	7.99
2	4	1	1	4	1.32	0.44	3.7	4.54	7.89
2	4	1	2	1	3.15	0.38	3.9	4.53	5.92
2	4	1	2	2	3.16	0.37	4.0	4.54	10.15
2	4	1	2	3	1.82	0.39	4.2	4.53	7.65
2	4	1	2	4	1.47	0.39	4.1	4.59	8.49
2	4	1	3	1	3.07	0.39	4.5	4.57	7.81
2	4	1	3	2	1.73	0.42	4.0	4.56	9.57
2	4	1	3	3	1.18	0.42	4.3	4.52	11.59
2	4	1	3	4	1.03	0.41	4.1	4.57	9.12
2	4	1	4	1	1.44	0.43	4.8	4.50	8.81
2	4	1	4	2	1.78	0.43	4.0	4.50	10.27
2	4	1	4	3	1.07	0.41	3.9	4.48	11.64
2	4	1	4	4	1.10	0.55	4.0	4.45	10.37
2	4	2	1	1	1.84	0.37	4.0	4.41	7.21
2	4	2	1	2	1.69	0.37	3.9	4.63	11.04
2	4	2	1	3	1.75	0.37	4.2	4.44	8.97
2	4	2	1	4	1.28	0.38	4.0	4.56	9.02
2	4	2	2	1	2.51	0.32	4.0	4.54	7.79
2	4	2	2	2	2.12	0.36	4.0	4.66	10.33
2	4	2	2	3	1.36	0.39	4.1	4.54	9.44
2	4	2	2	4	1.90	0.38	3.7	4.54	8.60
2	4	2	3	1	1.84	0.39	4.1	4.49	13.66
2	4	2	3	2	1.96	0.41	4.0	4.53	11.31
2	4	2	3	3	1.35	0.41	4.0	4.48	8.39
2	4	2	3	4	0.99	0.49	3.9	4.66	7.73
2	4	2	4	1	2.31	0.35	4.1	4.61	8.68
2	4	2	4	2	2.33	0.47	4.0	4.53	9.64
2	4	2	4	3	1.41	0.41	4.2	4.70	7.02
2	4	2	4	4	1.29	0.45	4.1	4.70	10.95
2	4	3	1	1	1.46	0.36	4.0	4.52	9.09
2	4	3	1	2	2.70	0.35	4.1	4.62	7.94
2	4	3	1	3	1.38	0.37	4.3	4.50	9.22
2	4	3	1	4	1.33	0.42	4.0	4.80	8.12
2	4	3	2	1	2.34	0.33	4.0	4.56	8.10
2	4	3	2	2	1.47	0.38	4.0	4.49	8.38
2	4	3	2	3	0.97	0.37	4.2	4.50	9.77
2	4	3	2	4	1.15	0.34	4.2	4.64	8.71
2	4	3	3	1	2.63	0.43	4.0	4.49	10.85
2	4	3	3	2	2.54	0.35	3.8	4.72	9.40
2	4	3	3	3	2.12	0.38	4.1	4.61	8.96
2	4	3	3	4	1.89	0.53	4.0	4.46	8.69
2	4	3	4	1	1.94	0.37	4.2	4.47	13.03
2	4	3	4	2	1.34	0.38	4.0	4.56	11.49
2	4	3	4	3	1.71	0.45	5.1	4.49	6.90
2	4	3	4	4	1.78	0.50	3.7	4.52	12.11
2	5	1	1	1	1.90	0.38	4.0	4.62	8.33
2	5	1	1	2	2.62	0.39	4.1	4.59	12.98
2	5	1	1	3	1.28	0.38	3.9	4.51	7.63
2	5	1	1	4	2.10	0.42	4.0	4.68	8.70
2	5	1	2	1	2.05	0.37	4.0	4.70	8.15
2	5	1	2	2	1.42	0.41	4.1	4.52	9.67
2	5	1	2	3	2.16	0.35	3.6	4.51	7.04
2	5	1	2	4	1.25	0.41	3.9	4.69	8.89
2	5	1	3	1	1.95	0.38	4.0	4.61	12.26
2	5	1	3	2	2.09	0.33	4.7	4.51	13.09
2	5	1	3	3	1.36	0.44	4.3	4.58	9.56
2	5	1	3	4	1.31	0.43	4.1	4.34	13.89
2	5	1	4	1	1.44	0.39	4.4	4.67	13.65
2	5	1	4	2	1.52	0.35	4.2	4.49	12.30
2	5	1	4	3	2.49	0.43	4.1	4.61	10.56
2	5	1	4	4	1.28	0.45	3.9	4.46	11.51
2	5	2	1	1	1.31	0.36	4.1	4.81	8.18
2	5	2	1	2	1.91	0.38	4.9	4.53	9.27
2	5	2	1	3	2.31	0.36	4.1	4.53	6.95
2	5	2	1	4	1.64	0.51	4.1	4.50	9.29
2	5	2	2	1	2.22	0.32	3.9	4.54	10.19
2	5	2	2	2	1.34	0.47	4.1	4.41	11.23
2	5	2	2	3	1.24	0.37	4.1	4.49	9.12
2	5	2	2	4	1.63	0.45	4.1	4.52	11.29
2	5	2	3	1	2.01	0.36	4.0	4.53	12.04
2	5	2	3	2	1.76	0.39	3.9	4.65	8.35
2	5	2	3	3	1.39	0.39	4.0	4.40	7.91
2	5	2	3	4	1.60	0.49	4.0	4.46	10.90
2	5	2	4	1	2.75	0.38	4.0	4.52	12.02
2	5	2	4	2	1.20	0.36	4.0	4.47	10.96
2	5	2	4	3	1.38	0.42	4.0	4.66	11.69
2	5	2	4	4	1.94	0.44	4.0	4.45	8.26
2	5	3	1	1	1.75	0.41	4.9	4.50	12.22
2	5	3	1	2	2.15	0.32	4.5	4.44	8.12
2	5	3	1	3	2.75	0.34	3.2	4.52	7.86
2	5	3	1	4	1.66	0.48	4.0	4.58	8.08
2	5	3	2	1	1.66	0.38	4.0	4.49	7.62
2	5	3	2	2	1.93	0.33	4.9	4.61	11.50
2	5	3	2	3	2.04	0.38	4.0	4.59	6.07
2	5	3	2	4	1.93	0.49	4.0	4.53	7.63
2	5	3	3	1	3.09	0.31	4.1	4.53	11.99
2	5	3	3	2	2.50	0.35	4.8	4.45	10.66
2	5	3	3	3	2.31	0.43	3.9	4.55	8.73
2	5	3	3	4	1.60	0.49	4.0	4.45	7.50
2	5	3	4	1	2.85	0.32	4.0	4.61	11.93
2	5	3	4	2	2.10	0.36	3.9	4.61	13.22
2	5	3	4	3	1.55	0.48	4.9	4.47	8.40
2	5	3	4	4	1.32	0.51	4.1	4.42	8.69
2	6	1	1	1	1.81	0.37	4.1	4.43	6.98
2	6	1	1	2	1.03	0.37	4.1	4.52	9.12
2	6	1	1	3	1.55	0.36	4.2	4.70	7.50
2	6	1	1	4	1.96	0.41	4.1	4.85	10.64
2	6	1	2	1	2.09	0.36	4.1	4.81	10.20
2	6	1	2	2	1.55	0.38	3.9	4.54	8.93
2	6	1	2	3	1.33	0.44	3.8	4.52	10.42
2	6	1	2	4	2.24	0.41	4.7	4.62	8.77
2	6	1	3	1	2.81	0.33	4.2	4.53	11.01
2	6	1	3	2	1.35	0.41	4.0	4.50	11.37
2	6	1	3	3	1.38	0.44	4.3	4.49	9.05
2	6	1	3	4	1.93	0.38	4.0	4.48	9.84
2	6	1	4	1	1.55	0.38	4.0	4.60	15.76
2	6	1	4	2	1.34	0.38	4.0	4.58	13.64
2	6	1	4	3	1.13	0.41	4.0	4.55	14.95
2	6	1	4	4	1.74	0.41	4.1	4.41	12.13
2	6	2	1	1	1.78	0.32	4.2	4.58	8.36
2	6	2	1	2	1.63	0.38	4.0	4.54	8.74
2	6	2	1	3	1.40	0.36	4.1	4.55	10.97
2	6	2	1	4	1.22	0.50	4.0	4.51	8.68
2	6	2	2	1	2.00	0.33	4.1	4.71	7.98
2	6	2	2	2	1.07	0.39	4.0	4.63	9.72
2	6	2	2	3	1.34	0.38	4.1	4.60	8.80
2	6	2	2	4	0.97	0.48	4.0	4.52	8.61
2	6	2	3	1	2.01	0.37	3.9	4.74	12.23
2	6	2	3	2	1.05	0.42	4.1	4.44	12.36
2	6	2	3	3	1.28	0.38	4.0	4.55	9.59
2	6	2	3	4	1.15	0.42	3.9	4.55	9.97
2	6	2	4	1	2.42	0.36	4.2	4.57	10.25
2	6	2	4	2	1.81	0.36	4.0	4.64	11.35
2	6	2	4	3	0.96	0.41	3.9	4.67	13.74
2	6	2	4	4	1.28	0.44	4.0	4.51	10.96
2	6	3	1	1	2.11	0.41	4.0	4.52	7.77
2	6	3	1	2	2.11	0.36	4.0	4.58	9.06
2	6	3	1	3	1.31	0.36	4.1	4.58	8.92
2	6	3	1	4	1.11	0.43	3.8	4.58	8.68
2	6	3	2	1	2.41	0.37	4.1	4.61	8.15
2	6	3	2	2	1.36	0.38	4.0	4.68	10.08
2	6	3	2	3	1.36	0.35	3.9	4.47	8.15
2	6	3	2	4	1.25	0.43	4.0	4.58	9.94
2	6	3	3	1	2.60	0.42	4.3	4.54	14.50
2	6	3	3	2	1.81	0.36	4.0	4.58	13.33
2	6	3	3	3	1.26	0.37	4.0	4.49	13.57
2	6	3	3	4	1.39	0.51	3.8	4.39	9.65
2	6	3	4	1	2.07	0.43	4.0	4.41	11.94
2	6	3	4	2	1.29	0.41	4.0	4.60	13.11
2	6	3	4	3	0.93	0.43	4.6	4.50	10.71
2	6	3	4	4	1.27	0.52	4.0	4.38	8.99
